# Supplementary material for: A spatio-temporal land use and land cover reconstruction for India from 1960–2010
Source: Sci Data. 2018 Aug 14;5:180159. doi: 10.1038/sdata.2018.159 (PMC6091275; doi:10.1038/sdata.2018.159)
Supplement: Supplementary file 1 [file sdata2018159-isa1.zip]

Archive with 3 entries (3 files):
- i_Investigation.txt
- s_study_Moulds.txt
- a_assay_Moulds.txt
