# Supplementary material for: A spatio-temporal land use and land cover reconstruction for India from 1960–2010
Source: Sci Data. 2018 Aug 14;5:180159. doi: 10.1038/sdata.2018.159 (PMC6091275; doi:10.1038/sdata.2018.159)
Supplement: Supplementary file 1 [file sdata2018159-isa1.zip › i_Investigation.txt]

# Investigation File generated for Scientific Data with Investigation File Authoring Tool version 0.1.0 on 04/07/2018 - This metadata file is CC0
ONTOLOGY SOURCE REFERENCE
Term Source Name	IAO	GAZ	ENVO	ERO	OBI	XEO	NCIT
Term Source File	http://data.bioontology.org/ontologies/IAO	http://data.bioontology.org/ontologies/GAZ	http://data.bioontology.org/ontologies/ENVO	http://data.bioontology.org/ontologies/ERO	http://data.bioontology.org/ontologies/OBI	http://data.bioontology.org/ontologies/XEO	http://data.bioontology.org/ontologies/NCIT
Term Source Version	2015-02-23	$Revision: 1.512 $		2013-08-02	2014-08-18	1.6	17.06d
Term Source Description	Information Artifact Ontology	Gazetteer	Environment Ontology	Eagle-I Research Resource Ontology	Ontology for Biomedical Investigations	XEML Environment Ontology	National Cancer Institute Thesaurus
INVESTIGATION
Investigation Identifier
Investigation Title
Investigation Description
Investigation Submission Date
Investigation Public Release Date
INVESTIGATION PUBLICATIONS
Investigation PubMed ID
Investigation Publication DOI
Investigation Publication Author List
Investigation Publication Title
Investigation Publication Status
Investigation Publication Status Term Accession Number
Investigation Publication Status Term Source REF
INVESTIGATION CONTACTS
Investigation Person Last Name
Investigation Person Mid Initials
Investigation Person First Name
Investigation Person Address
Investigation Person Phone
Investigation Person Fax
Investigation Person Email
Investigation Person Affiliation
Investigation Person Roles
Investigation Person Roles Term Accession Number
Investigation Person Roles Term Source REF
STUDY
Study Identifier	10.1038/sdata.2018.159
Study Title	A spatio-temporal land use and land cover reconstruction for India from 1960–2010
Study Submission Date	04/01/2018
Study Public Release Date	14/08/2018
Study Description	http://www.nature.com/articles/sdata2018159#abstract
Study File Name	s_study_Moulds.txt
Comment[Subject Keywords]	//;/;/
Comment[Manuscript Licence]	CC BY-4.0
Comment[Experimental Metadata Licence]	CC0
Comment[Supplementary Information File Name]	
Comment[Supplementary Information File Type]	x-zip-compressed
Comment[Supplementary Information File URL]	http://www.nature.com/articles/sdata2018159#supplementary-information
Comment[Data Repository]	figshare
Comment[Data Record Accession]	doi:10.6084/m9.figshare.c.3967329
Comment[Data Record URI]	https://doi.org/10.6084/m9.figshare.c.3967329
STUDY DESIGN DESCRIPTORS
Study Design Type	data integration objective	time series design
Study Design Type Term Accession Number	ERO:0100092	OBI:0500020
Study Design Type Term Source REF	ERO	OBI
STUDY PUBLICATIONS
Study PubMed ID
Study Publication DOI
Study Publication Author List
Study Publication Title
Study Publication Status
Study Publication Status Term Accession Number
Study Publication Status Term Source REF
STUDY FACTORS
Study Factor Name	data type	date range
Study Factor Type	DataTypes	temporal_interval
Study Factor Type Term Accession Number	XEO:00236	http://www.ifomis.org/bfo/1.1/span#TemporalInterval
Study Factor Type Term Source REF	XEO	ERO
STUDY ASSAYS
Study Assay Measurement Type	land cover
Study Assay Measurement Type Term Accession Number	""
Study Assay Measurement Type Term Source REF	""
Study Assay Technology Type	computational modeling technique
Study Assay Technology Type Term Accession Number	ERO:0001251
Study Assay Technology Type Term Source REF	ERO
Study Assay Technology Platform	""
Study Assay File Name	a_assay_Moulds.txt
STUDY PROTOCOLS
Study Protocol Name	The HILDA land change model	Input data	Data preparation	Land change modelling procedure
Study Protocol Type	protocol	Data Source	data cleaning objective	computational modeling technique
Study Protocol Type Term Accession Number	OBI:0000272	NCIT:C16493	ERO:0100012	ERO:0001251
Study Protocol Type Term Source REF	OBI	NCIT	ERO	ERO
Study Protocol Description				
Study Protocol URI	""	""	""	""
Study Protocol Version				
Study Protocol Parameters Name	""	""	""	""
Study Protocol Parameters Name Term Accession Number	""	""	""	""
Study Protocol Parameters Name Term Source REF	""	""	""	""
Study Protocol Components Name	""	""	""	""
Study Protocol Components Type	""	""	""	""
Study Protocol Components Type Term Accession Number	""	""	""	""
Study Protocol Components Type Term Source REF	""	""	""	""
STUDY CONTACTS
Study Person Last Name	Moulds	Buytaert	Mijic
Study Person First Name	Simon	Wouter	Ana
Study Person Mid Initials			
Study Person Email	s.moulds@exeter.ac.uk	""	""
Study Person Phone			
Study Person Fax			
Study Person Address			
Study Person Affiliation	Centre for Water Systems, College of Engineering, Mathematics and Physical Sciences, University of Exeter, Exeter, EX4 4QF, UK	Department of Civil and Environmental Engineering, Imperial College London, London, SW7 2AZ, UK	Department of Civil and Environmental Engineering, Imperial College London, London, SW7 2AZ, UK
Study Person Roles			
Study Person Roles Term Accession Number			
Study Person Roles Term Source REF			
Comment[Study Person ORCID]	0000-0002-7297-482X	0000-0001-6994-4454	
Comment[Funder]			
Comment[FundRef ID]			
Comment[Funder Term Source REF]			
Comment[Grant Identifier]			
