# Supplementary material for: A spatio-temporal land use and land cover reconstruction for India from 1960–2010
Source: Sci Data. 2018 Aug 14;5:180159. doi: 10.1038/sdata.2018.159 (PMC6091275; doi:10.1038/sdata.2018.159)
Supplement: Supplementary file 1 [file sdata2018159-isa1.zip › s_study_Moulds.txt]

Source Name	Comment[data source URL]	Material Type	Term Source REF	Term Accession Number	Characteristics[geographical location]	Term Source REF	Term Accession Number	Characteristics[environment type]	Term Source REF	Term Accession Number	Protocol REF	Protocol REF	Sample Name	Factor Value[data type]	Factor Value[date range]
Global Administrative Areas Database version 2.7	http://www.gadm.org	data set	IAO	IAO:0000100	India	GAZ	GAZ:00002839	administrative region	ENVO	ENVO:00000004	The HILDA land change model	Input data	GADM	administrative boundaries
Indiastat	https://www.indiastat.com	data set	IAO	IAO:0000100	India	GAZ	GAZ:00002839	land	ENVO	ENVO:01000635	The HILDA land change model	Input data	Indiastat	land use and land cover inventory data	1960/1992; 1998/2010
Icrisat Village Dynamics in South Asia project	http://vdsa.icrisat.ac.in	data set	IAO	IAO:0000100	India	GAZ	GAZ:00002839	land	ENVO	ENVO:01000635	The HILDA land change model	Input data	VDSA	district-level survey data	1966/2009
Landsat, IRS 1C-LISS III and Resourcesat1 instruments		data set	IAO	IAO:0000100	India	GAZ	GAZ:00002839	land	ENVO	ENVO:01000635	The HILDA land change model	Input data	satellite data	observed land use/land cover data	1985; 1995; 2005
HydroSHEDS database		data set	IAO	IAO:0000100	India	GAZ	GAZ:00002839	anthropogenic terrestrial biome	ENVO	ENVO:01000219	The HILDA land change model	Input data	HydroSHEDS	biophysical and socio-economic predictor variables
Bioclim dataset		data set	IAO	IAO:0000100	India	GAZ	GAZ:00002839	climate	ENVO	ENVO:01001082	The HILDA land change model	Input data	Bioclim	bioclimatic variables
WorldPop database		data set	IAO	IAO:0000100	India	GAZ	GAZ:00002839	population of organisms	ENVO	PCO:0000001	The HILDA land change model	Input data	WorldPop	population density	2010
Global Roads Open Access Dataset		data set	IAO	IAO:0000100	India	GAZ	GAZ:00002839	road	ENVO	ENVO:00000064	The HILDA land change model	Input data	roads	map of major roads
