# Supplementary material for: A spatio-temporal land use and land cover reconstruction for India from 1960–2010
Source: Sci Data. 2018 Aug 14;5:180159. doi: 10.1038/sdata.2018.159 (PMC6091275; doi:10.1038/sdata.2018.159)
Supplement: Supplementary file 1 [file sdata2018159-isa1.zip › a_assay_Moulds.txt]

Sample Name	Protocol REF	Protocol REF	Assay Name	Raw Data File	Comment[Data Repository]	Comment[Data Record Accession]	Comment[Data Record URI]	Factor Value[data type]	Factor Value[date range]
GADM	Data preparation	Land change modelling procedure	GADM	india_lulcc_1960-2010.7z	figshare	doi:10.6084/m9.figshare.c.3967329	https://doi.org/10.6084/m9.figshare.c.3967329	administrative boundaries
Indiastat	Data preparation	Land change modelling procedure	Indiastat	india_lulcc_1960-2010.7z	figshare	doi:10.6084/m9.figshare.c.3967329	https://doi.org/10.6084/m9.figshare.c.3967329	land use and land cover inventory data	1960/1992; 1998/2010
VDSA	Data preparation	Land change modelling procedure	VDSA	india_lulcc_1960-2010.7z	figshare	doi:10.6084/m9.figshare.c.3967329	https://doi.org/10.6084/m9.figshare.c.3967329	district-level survey data	1966/2009
satellite data	Data preparation	Land change modelling procedure	satellite data	india_lulcc_1960-2010.7z	figshare	doi:10.6084/m9.figshare.c.3967329	https://doi.org/10.6084/m9.figshare.c.3967329	observed land use/land cover data	1985; 1995; 2005
HydroSHEDS	Data preparation	Land change modelling procedure	HydroSHEDS	india_lulcc_1960-2010.7z	figshare	doi:10.6084/m9.figshare.c.3967329	https://doi.org/10.6084/m9.figshare.c.3967329	biophysical and socio-economic predictor variables
Bioclim	Data preparation	Land change modelling procedure	Bioclim	india_lulcc_1960-2010.7z	figshare	doi:10.6084/m9.figshare.c.3967329	https://doi.org/10.6084/m9.figshare.c.3967329	bioclimatic variables
WorldPop	Data preparation	Land change modelling procedure	WorldPop	india_lulcc_1960-2010.7z	figshare	doi:10.6084/m9.figshare.c.3967329	https://doi.org/10.6084/m9.figshare.c.3967329	population density	2010
roads	Data preparation	Land change modelling procedure	roads	india_lulcc_1960-2010.7z	figshare	doi:10.6084/m9.figshare.c.3967329	https://doi.org/10.6084/m9.figshare.c.3967329	map of major roads
